# Supplementary material for: Advancing 1.5T MR imaging: toward achieving 3T quality through deep learning super-resolution techniques
Source: Front Hum Neurosci. 2025 Jun 18;19:1532395. doi: 10.3389/fnhum.2025.1532395 (PMC12213716; doi:10.3389/fnhum.2025.1532395)
Supplement: Supplementary file 1 [file Table_1.xlsx]

## Sheet: scanner_summary_table
SITEID	Scanner	Manufac	Magnitude	Count
12	Achieva	Philips Medical Systems	1.5	13	Acquisition Plane=SAGITTAL	Acquisition Type=	Coil=SENSE-Head-8	Field Strength=1.5 tesla	Flip Angle=8.0 degree	Manufacturer=Philips Medical Systems	Matrix X=256.0 pixels	Matrix Y=256.0 pixels	Matrix Z=170.0	Mfg Model=Achieva	Pixel Spacing X=1.0 mm	Pixel Spacing Y=1.0 mm	Pulse Sequence=GR	Slice Thickness=1.2 mm	TE=4.0 ms	TI=0.0 ms	TR=8.6 ms	Weighting=T1
18	Intera	Philips Medical Systems	1.5	18	Acquisition Plane=SAGITTAL	Acquisition Type=	Coil=SENSE-head	Field Strength=1.5 tesla	Flip Angle=8.0 degree	Manufacturer=Philips Medical Systems	Matrix X=256.0 pixels	Matrix Y=256.0 pixels	Matrix Z=170.0	Mfg Model=Intera	Pixel Spacing X=0.9 mm	Pixel Spacing Y=0.9 mm	Pulse Sequence=GR	Slice Thickness=1.2 mm	TE=4.0 ms	TI=0.0 ms	TR=8.6 ms	Weighting=T1
12	Achieva	Philips Medical Systems	3	6	Acquisition Plane=SAGITTAL	Acquisition Type=3D	Coil=SENSE-Head-6	Field Strength=3.0 tesla	Flip Angle=8.0 degree	Manufacturer=Philips Medical Systems	Matrix X=256.0 pixels	Matrix Y=256.0 pixels	Matrix Z=170.0	Mfg Model=Achieva	Pixel Spacing X=1.0 mm	Pixel Spacing Y=1.0 mm	Pulse Sequence=GR	Slice Thickness=1.2 mm	TE=3.2 ms	TI=0.0 ms	TR=6.8 ms	Weighting=T1
18	Achieva	Philips Medical Systems	3	2	Acquisition Plane=SAGITTAL	Acquisition Type=3D	Coil=SENSE-Head-8	Field Strength=3.0 tesla	Flip Angle=8.0 degree	Manufacturer=Philips Medical Systems	Matrix X=256.0 pixels	Matrix Y=256.0 pixels	Matrix Z=170.0	Mfg Model=Achieva	Pixel Spacing X=1.0 mm	Pixel Spacing Y=1.0 mm	Pulse Sequence=GR	Slice Thickness=1.2 mm	TE=3.1 ms	TI=0.0 ms	TR=6.8 ms	Weighting=T1
12	Intera	Philips Medical Systems	3	7	Acquisition Plane=SAGITTAL	Acquisition Type=	Coil=SENSE-head	Field Strength=3.0 tesla	Flip Angle=8.0 degree	Manufacturer=Philips Medical Systems	Matrix X=256.0 pixels	Matrix Y=256.0 pixels	Matrix Z=170.0	Mfg Model=Intera	Pixel Spacing X=1.0 mm	Pixel Spacing Y=1.0 mm	Pulse Sequence=GR	Slice Thickness=1.2 mm	TE=3.2 ms	TI=0.0 ms	TR=6.8 ms	Weighting=T1
18	Intera	Philips Medical Systems	3	19	Acquisition Plane=SAGITTAL	Acquisition Type=	Coil=SENSE-Head-6	Field Strength=3.0 tesla	Flip Angle=8.0 degree	Manufacturer=Philips Medical Systems	Matrix X=256.0 pixels	Matrix Y=256.0 pixels	Matrix Z=170.0	Mfg Model=Intera	Pixel Spacing X=1.0 mm	Pixel Spacing Y=1.0 mm	Pulse Sequence=GR	Slice Thickness=1.2 mm	TE=3.1 ms	TI=0.0 ms	TR=6.8 ms	Weighting=T1
13	Sonata	SIEMENS	1.5	9	Acquisition Plane=SAGITTAL	Acquisition Type=3D	Coil=HE	Field Strength=1.5 tesla	Flip Angle=8.0 degree	Manufacturer=SIEMENS	Matrix X=192.0 pixels	Matrix Y=192.0 pixels	Matrix Z=160.0	Mfg Model=Sonata	Pixel Spacing X=1.3 mm	Pixel Spacing Y=1.3 mm	Pulse Sequence=IR/GR	Slice Thickness=1.2 mm	TE=3.5 ms	TI=1000.0 ms	TR=3000.0 ms	Weighting=T1
16	Symphony	SIEMENS	1.5	15	Acquisition Plane=SAGITTAL	Acquisition Type=3D	Coil=HE	Field Strength=1.5 tesla	Flip Angle=8.0 degree	Manufacturer=SIEMENS	Matrix X=192.0 pixels	Matrix Y=192.0 pixels	Matrix Z=160.0	Mfg Model=Symphony	Pixel Spacing X=1.3 mm	Pixel Spacing Y=1.3 mm	Pulse Sequence=IR/GR	Slice Thickness=1.2 mm	TE=3.8 ms	TI=1000.0 ms	TR=3000.0 ms	Weighting=T1
18	Avanto	SIEMENS	1.5	3	Acquisition Plane=SAGITTAL	Acquisition Type=3D	Coil=PA	Field Strength=1.5 tesla	Flip Angle=8.0 degree	Manufacturer=SIEMENS	Matrix X=192.0 pixels	Matrix Y=192.0 pixels	Matrix Z=160.0	Mfg Model=Avanto	Pixel Spacing X=1.3 mm	Pixel Spacing Y=1.3 mm	Pulse Sequence=GR/IR	Slice Thickness=1.2 mm	TE=3.5 ms	TI=1000.0 ms	TR=2400.0 ms	Weighting=T1
20	Avanto	SIEMENS	1.5	3	Acquisition Plane=SAGITTAL	Acquisition Type=3D	Coil=PA	Field Strength=1.5 tesla	Flip Angle=8.0 degree	Manufacturer=SIEMENS	Matrix X=192.0 pixels	Matrix Y=192.0 pixels	Matrix Z=160.0	Mfg Model=Avanto	Pixel Spacing X=1.3 mm	Pixel Spacing Y=1.3 mm	Pulse Sequence=GR/IR	Slice Thickness=1.2 mm	TE=3.5 ms	TI=1000.0 ms	TR=2400.0 ms	Weighting=T1
23	Symphony	SIEMENS	1.5	17	Acquisition Plane=SAGITTAL	Acquisition Type=3D	Coil=HE	Field Strength=1.5 tesla	Flip Angle=8.0 degree	Manufacturer=SIEMENS	Matrix X=192.0 pixels	Matrix Y=192.0 pixels	Matrix Z=160.0	Mfg Model=Symphony	Pixel Spacing X=1.3 mm	Pixel Spacing Y=1.3 mm	Pulse Sequence=IR/GR	Slice Thickness=1.2 mm	TE=3.9 ms	TI=1000.0 ms	TR=3000.0 ms	Weighting=T1
23	SymphonyTim	SIEMENS	1.5	53	Acquisition Plane=SAGITTAL	Acquisition Type=3D	Coil=PA	Field Strength=1.5 tesla	Flip Angle=8.0 degree	Manufacturer=SIEMENS	Matrix X=192.0 pixels	Matrix Y=192.0 pixels	Matrix Z=160.0	Mfg Model=SymphonyTim	Pixel Spacing X=1.3 mm	Pixel Spacing Y=1.3 mm	Pulse Sequence=GR/IR	Slice Thickness=1.2 mm	TE=3.6 ms	TI=1000.0 ms	TR=3000.0 ms	Weighting=T1
16	TrioTim	SIEMENS	3	15	Acquisition Plane=SAGITTAL	Acquisition Type=3D	Coil=PA	Field Strength=3.0 tesla	Flip Angle=9.0 degree	Manufacturer=SIEMENS	Matrix X=240.0 pixels	Matrix Y=256.0 pixels	Matrix Z=160.0	Mfg Model=TrioTim	Pixel Spacing X=1.0 mm	Pixel Spacing Y=1.0 mm	Pulse Sequence=GR/IR	Slice Thickness=1.2 mm	TE=2.9 ms	TI=900.0 ms	TR=2300.0 ms	Weighting=T1
20	Trio	SIEMENS	3	3	Acquisition Plane=SAGITTAL	Acquisition Type=3D	Coil=PA	Field Strength=3.0 tesla	Flip Angle=9.0 degree	Manufacturer=SIEMENS	Matrix X=240.0 pixels	Matrix Y=256.0 pixels	Matrix Z=160.0	Mfg Model=Trio	Pixel Spacing X=1.0 mm	Pixel Spacing Y=1.0 mm	Pulse Sequence=IR/GR	Slice Thickness=1.2 mm	TE=3.0 ms	TI=900.0 ms	TR=2300.0 ms	Weighting=T1
23	Trio	SIEMENS	3	70	Acquisition Plane=SAGITTAL	Acquisition Type=3D	Coil=PA	Field Strength=3.0 tesla	Flip Angle=9.0 degree	Manufacturer=SIEMENS	Matrix X=240.0 pixels	Matrix Y=256.0 pixels	Matrix Z=160.0	Mfg Model=Trio	Pixel Spacing X=1.0 mm	Pixel Spacing Y=1.0 mm	Pulse Sequence=IR/GR	Slice Thickness=1.2 mm	TE=2.9 ms	TI=900.0 ms	TR=2300.0 ms	Weighting=T1
13	Allegra	SIEMENS	3	9	Acquisition Plane=SAGITTAL	Acquisition Type=3D	Coil=HE	Field Strength=3.0 tesla	Flip Angle=9.0 degree	Manufacturer=SIEMENS	Matrix X=240.0 pixels	Matrix Y=256.0 pixels	Matrix Z=160.0	Mfg Model=Allegra	Pixel Spacing X=1.0 mm	Pixel Spacing Y=1.0 mm	Pulse Sequence=IR/GR	Slice Thickness=1.2 mm	TE=2.9 ms	TI=900.0 ms	TR=2300.0 ms	Weighting=T1
5	SIGNA EXCITE	GE MEDICAL SYSTEMS	1.5	7	Acquisition Plane=SAGITTAL	Acquisition Type=3D	Coil=8HRBRAIN	Field Strength=1.5 tesla	Flip Angle=8.0 degree	Manufacturer=GE MEDICAL SYSTEMS	Matrix X=256.0 pixels	Matrix Y=256.0 pixels	Matrix Z=166.0	Mfg Model=SIGNA EXCITE	Pixel Spacing X=0.9 mm	Pixel Spacing Y=0.9 mm	Pulse Sequence=RM	Slice Thickness=1.2 mm	TE=3.8 ms	TI=1000.0 ms	TR=8.6 ms	Weighting=T1
5	SIGNA HDx	GE MEDICAL SYSTEMS	1.5	17	Acquisition Plane=SAGITTAL	Acquisition Type=3D	Coil=8HRBRAIN	Field Strength=1.5 tesla	Flip Angle=8.0 degree	Manufacturer=GE MEDICAL SYSTEMS	Matrix X=256.0 pixels	Matrix Y=256.0 pixels	Matrix Z=166.0	Mfg Model=SIGNA HDx	Pixel Spacing X=0.9 mm	Pixel Spacing Y=0.9 mm	Pulse Sequence=RM	Slice Thickness=1.2 mm	TE=3.8 ms	TI=1000.0 ms	TR=8.6 ms	Weighting=T1
7	SIGNA HDx	GE MEDICAL SYSTEMS	1.5	7	Acquisition Plane=SAGITTAL	Acquisition Type=3D	Coil=8HRBRAIN	Field Strength=1.5 tesla	Flip Angle=8.0 degree	Manufacturer=GE MEDICAL SYSTEMS	Matrix X=256.0 pixels	Matrix Y=256.0 pixels	Matrix Z=166.0	Mfg Model=SIGNA HDx	Pixel Spacing X=0.9 mm	Pixel Spacing Y=0.9 mm	Pulse Sequence=RM	Slice Thickness=1.2 mm	TE=3.8 ms	TI=1000.0 ms	TR=8.6 ms	Weighting=T1
5	SIGNA EXCITE	GE MEDICAL SYSTEMS	3	11	Acquisition Plane=SAGITTAL	Acquisition Type=3D	Coil=8HRBRAIN	Field Strength=3.0 tesla	Flip Angle=8.0 degree	Manufacturer=GE MEDICAL SYSTEMS	Matrix X=256.0 pixels	Matrix Y=256.0 pixels	Matrix Z=166.0	Mfg Model=SIGNA EXCITE	Pixel Spacing X=1.0 mm	Pixel Spacing Y=1.0 mm	Pulse Sequence=RM	Slice Thickness=1.2 mm	TE=3.0 ms	TI=900.0 ms	TR=7.0 ms	Weighting=T1
7	SIGNA EXCITE	GE MEDICAL SYSTEMS	3	3	Acquisition Plane=SAGITTAL	Acquisition Type=3D	Coil=8HRBRAIN	Field Strength=3.0 tesla	Flip Angle=8.0 degree	Manufacturer=GE MEDICAL SYSTEMS	Matrix X=256.0 pixels	Matrix Y=256.0 pixels	Matrix Z=166.0	Mfg Model=SIGNA EXCITE	Pixel Spacing X=1.0 mm	Pixel Spacing Y=1.0 mm	Pulse Sequence=RM	Slice Thickness=1.2 mm	TE=2.8 ms	TI=900.0 ms	TR=6.6 ms	Weighting=T1
5	SIGNA HDx	GE MEDICAL SYSTEMS	3	13	Acquisition Plane=SAGITTAL	Acquisition Type=3D	Coil=8HRBRAIN	Field Strength=3.0 tesla	Flip Angle=8.0 degree	Manufacturer=GE MEDICAL SYSTEMS	Matrix X=256.0 pixels	Matrix Y=256.0 pixels	Matrix Z=166.0	Mfg Model=SIGNA HDx	Pixel Spacing X=1.0 mm	Pixel Spacing Y=1.0 mm	Pulse Sequence=RM	Slice Thickness=1.2 mm	TE=2.8 ms	TI=900.0 ms	TR=6.6 ms	Weighting=T1
7	SIGNA HDx	GE MEDICAL SYSTEMS	3	4	Acquisition Plane=SAGITTAL	Acquisition Type=3D	Coil=8HRBRAIN	Field Strength=3.0 tesla	Flip Angle=8.0 degree	Manufacturer=GE MEDICAL SYSTEMS	Matrix X=256.0 pixels	Matrix Y=256.0 pixels	Matrix Z=166.0	Mfg Model=SIGNA HDx	Pixel Spacing X=1.0 mm	Pixel Spacing Y=1.0 mm	Pulse Sequence=RM	Slice Thickness=1.2 mm	TE=2.8 ms	TI=900.0 ms	TR=6.6 ms	Weighting=T1
