# Supplementary material for: Advancing 1.5T MR imaging: toward achieving 3T quality through deep learning super-resolution techniques
Source: Front Hum Neurosci. 2025 Jun 18;19:1532395. doi: 10.3389/fnhum.2025.1532395 (PMC12213716; doi:10.3389/fnhum.2025.1532395)
Supplement: Supplementary file 2 [file Table_2.xls]

## Sheet: SSIM
Estimation	outcome	category
0.439 95% IC(0.421, 0.456)	SSIM	SSIM_3vs1_5
0.461 95% IC(0.444, 0.479)	SSIM	SSIM_3vsSRE
0.45 95% IC(0.432, 0.468)	SSIM	SSIM_3vsSRGAN
0.509 95% IC(0.49, 0.527)	SSIM	SSIM_3vsTCGAN
0.432 95% IC(0.413, 0.451)	SSIM	SSIM_3vsbi
0.429 95% IC(0.41, 0.448)	SSIM	SSIM_3vslan
-0.0227 95% IC(-0.0243, -0.0212) p:<0.001	SSIM	SSIM_3vs1_5-SSIM_3vsSRE
-0.0109 95% IC(-0.0122, -0.0096) p:<0.001	SSIM	SSIM_3vs1_5-SSIM_3vsSRGAN
-0.0699 95% IC(-0.0804, -0.0593) p:<0.001	SSIM	SSIM_3vs1_5-SSIM_3vsTCGAN
0.0063 95% IC(0.004, 0.0086) p:<0.001	SSIM	SSIM_3vs1_5-SSIM_3vsbi
0.0097 95% IC(0.0074, 0.0121) p:<0.001	SSIM	SSIM_3vs1_5-SSIM_3vslan
0.0119 95% IC(0.0107, 0.013) p:<0.001	SSIM	SSIM_3vsSRE-SSIM_3vsSRGAN
-0.0471 95% IC(-0.0572, -0.0371) p:<0.001	SSIM	SSIM_3vsSRE-SSIM_3vsTCGAN
0.029 95% IC(0.0262, 0.0319) p:<0.001	SSIM	SSIM_3vsSRE-SSIM_3vsbi
0.0325 95% IC(0.0296, 0.0354) p:<0.001	SSIM	SSIM_3vsSRE-SSIM_3vslan
-0.059 95% IC(-0.0687, -0.0493) p:<0.001	SSIM	SSIM_3vsSRGAN-SSIM_3vsTCGAN
0.0172 95% IC(0.0147, 0.0197) p:<0.001	SSIM	SSIM_3vsSRGAN-SSIM_3vsbi
0.0206 95% IC(0.0181, 0.0231) p:<0.001	SSIM	SSIM_3vsSRGAN-SSIM_3vslan
0.0762 95% IC(0.0649, 0.0874) p:<0.001	SSIM	SSIM_3vsTCGAN-SSIM_3vsbi
0.0796 95% IC(0.0684, 0.0908) p:<0.001	SSIM	SSIM_3vsTCGAN-SSIM_3vslan
0.0034 95% IC(0.0032, 0.0036) p:<0.001	SSIM	SSIM_3vsbi-SSIM_3vslan

## Sheet: IDP
Estimation	outcome	category
50.481 95% IC(49.654, 51.308)	IDP	idp_3vs1_5
50.303 95% IC(49.483, 51.123)	IDP	idp_3vsSRE
49.781 95% IC(49.017, 50.545)	IDP	idp_3vsSRGAN
46.294 95% IC(45.684, 46.903)	IDP	idp_3vsTCGAN
50.639 95% IC(49.79, 51.488)	IDP	idp_3vsbi
50.642 95% IC(49.791, 51.492)	IDP	idp_3vslan
0.1783 95% IC(0.128, 0.2285) p:<0.001	IDP	idp_3vs1_5-idp_3vsSRE
0.7004 95% IC(0.5729, 0.8279) p:<0.001	IDP	idp_3vs1_5-idp_3vsSRGAN
4.1875 95% IC(3.3086, 5.0664) p:<0.001	IDP	idp_3vs1_5-idp_3vsTCGAN
-0.1578 95% IC(-0.1849, -0.1308) p:<0.001	IDP	idp_3vs1_5-idp_3vsbi
-0.1605 95% IC(-0.1896, -0.1313) p:<0.001	IDP	idp_3vs1_5-idp_3vslan
0.5222 95% IC(0.4228, 0.6215) p:<0.001	IDP	idp_3vsSRE-idp_3vsSRGAN
4.0092 95% IC(3.1371, 4.8814) p:<0.001	IDP	idp_3vsSRE-idp_3vsTCGAN
-0.3361 95% IC(-0.3913, -0.2808) p:<0.001	IDP	idp_3vsSRE-idp_3vsbi
-0.3387 95% IC(-0.3948, -0.2827) p:<0.001	IDP	idp_3vsSRE-idp_3vslan
3.4871 95% IC(2.6843, 4.2898) p:<0.001	IDP	idp_3vsSRGAN-idp_3vsTCGAN
-0.8583 95% IC(-1.0011, -0.7154) p:<0.001	IDP	idp_3vsSRGAN-idp_3vsbi
-0.8609 95% IC(-1.005, -0.7168) p:<0.001	IDP	idp_3vsSRGAN-idp_3vslan
-4.3453 95% IC(-5.249, -3.4416) p:<0.001	IDP	idp_3vsTCGAN-idp_3vsbi
-4.348 95% IC(-5.2534, -3.4425) p:<0.001	IDP	idp_3vsTCGAN-idp_3vslan
-0.0026 95% IC(-0.0056, 0.0003) p:0.08	IDP	idp_3vsbi-idp_3vslan

## Sheet: LPIPS
Estimation	outcome	category
0.251 95% IC(0.241, 0.261)	LPIPS	Lpips_3vs1_5
0.285 95% IC(0.276, 0.295)	LPIPS	Lpips_3vsSRE
0.251 95% IC(0.241, 0.26)	LPIPS	Lpips_3vsSRGAN
0.285 95% IC(0.278, 0.292)	LPIPS	Lpips_3vsTCGAN
0.285 95% IC(0.276, 0.295)	LPIPS	Lpips_3vsbi
0.27 95% IC(0.258, 0.282)	LPIPS	Lpips_3vslan
-0.0341 95% IC(-0.0361, -0.032) p:<0.001	LPIPS	Lpips_3vs1_5-Lpips_3vsSRE
0.0007 95% IC(0.0003, 0.0012) p:0.002	LPIPS	Lpips_3vs1_5-Lpips_3vsSRGAN
-0.0341 95% IC(-0.0405, -0.0277) p:<0.001	LPIPS	Lpips_3vs1_5-Lpips_3vsTCGAN
-0.0341 95% IC(-0.0361, -0.032) p:<0.001	LPIPS	Lpips_3vs1_5-Lpips_3vsbi
-0.0186 95% IC(-0.0231, -0.014) p:<0.001	LPIPS	Lpips_3vs1_5-Lpips_3vslan
0.0348 95% IC(0.0328, 0.0368) p:<0.001	LPIPS	Lpips_3vsSRE-Lpips_3vsSRGAN
0 95% IC(-0.0056, 0.0055) p:0.99	LPIPS	Lpips_3vsSRE-Lpips_3vsTCGAN
0 95% IC(0, 0) p:.	LPIPS	Lpips_3vsSRE-Lpips_3vsbi
0.0155 95% IC(0.0096, 0.0214) p:<0.001	LPIPS	Lpips_3vsSRE-Lpips_3vslan
-0.0348 95% IC(-0.0409, -0.0287) p:<0.001	LPIPS	Lpips_3vsSRGAN-Lpips_3vsTCGAN
-0.0348 95% IC(-0.0368, -0.0328) p:<0.001	LPIPS	Lpips_3vsSRGAN-Lpips_3vsbi
-0.0193 95% IC(-0.0242, -0.0145) p:<0.001	LPIPS	Lpips_3vsSRGAN-Lpips_3vslan
0 95% IC(-0.0055, 0.0056) p:0.99	LPIPS	Lpips_3vsTCGAN-Lpips_3vsbi
0.0155 95% IC(0.0054, 0.0257) p:0.003	LPIPS	Lpips_3vsTCGAN-Lpips_3vslan
0.0155 95% IC(0.0096, 0.0214) p:<0.001	LPIPS	Lpips_3vsbi-Lpips_3vslan

## Sheet: PSNR
Estimation	outcome	category
18.428 95% IC(18.235, 18.62)	PSNR	PSNR_3vs1_5
18.627 95% IC(18.437, 18.818)	PSNR	PSNR_3vsSRE
18.507 95% IC(18.314, 18.701)	PSNR	PSNR_3vsSRGAN
18.721 95% IC(18.529, 18.913)	PSNR	PSNR_3vsTCGAN
18.737 95% IC(18.538, 18.935)	PSNR	PSNR_3vsbi
18.738 95% IC(18.539, 18.936)	PSNR	PSNR_3vslan
-0.1997 95% IC(-0.2088, -0.1905) p:<0.001	PSNR	PSNR_3vs1_5-PSNR_3vsSRE
-0.0796 95% IC(-0.0839, -0.0752) p:<0.001	PSNR	PSNR_3vs1_5-PSNR_3vsSRGAN
-0.2934 95% IC(-0.319, -0.2677) p:<0.001	PSNR	PSNR_3vs1_5-PSNR_3vsTCGAN
-0.309 95% IC(-0.3212, -0.2969) p:<0.001	PSNR	PSNR_3vs1_5-PSNR_3vsbi
-0.3099 95% IC(-0.3213, -0.2985) p:<0.001	PSNR	PSNR_3vs1_5-PSNR_3vslan
0.1201 95% IC(0.111, 0.1292) p:<0.001	PSNR	PSNR_3vsSRE-PSNR_3vsSRGAN
-0.0937 95% IC(-0.1188, -0.0685) p:<0.001	PSNR	PSNR_3vsSRE-PSNR_3vsTCGAN
-0.1094 95% IC(-0.1247, -0.0941) p:<0.001	PSNR	PSNR_3vsSRE-PSNR_3vsbi
-0.1102 95% IC(-0.1253, -0.0952) p:<0.001	PSNR	PSNR_3vsSRE-PSNR_3vslan
-0.2138 95% IC(-0.2374, -0.1902) p:<0.001	PSNR	PSNR_3vsSRGAN-PSNR_3vsTCGAN
-0.2295 95% IC(-0.2434, -0.2155) p:<0.001	PSNR	PSNR_3vsSRGAN-PSNR_3vsbi
-0.2303 95% IC(-0.2436, -0.217) p:<0.001	PSNR	PSNR_3vsSRGAN-PSNR_3vslan
-0.0157 95% IC(-0.0442, 0.0128) p:0.28	PSNR	PSNR_3vsTCGAN-PSNR_3vsbi
-0.0165 95% IC(-0.0449, 0.0119) p:0.25	PSNR	PSNR_3vsTCGAN-PSNR_3vslan
-0.0008 95% IC(-0.0021, 0.0004) p:0.2	PSNR	PSNR_3vsbi-PSNR_3vslan
